# Supplementary material for: Biology, Pathogenicity, and Genetic Diversity of the Rice Pathogen Ustilaginoidea virens in Heilongjiang Province, China
Source: Biology (Basel). 2025 Jan 9;14(1):46. doi: 10.3390/biology14010046 (PMC11760423; doi:10.3390/biology14010046)
Supplement: Supplementary file 1 [file biology-14-00046-s001.zip]

Archive with 1 entries (1 files):
- biology-3383332-supplementary.docx
